# Supplementary material for: Development and Preclinical Testing of a Novel Neurodenervant in the Rat: C3 Transferase Mitigates Botulinum Toxin’s Adverse Effects on Muscle Mechanics
Source: Toxins (Basel). 2025 May 9;17(5):234. doi: 10.3390/toxins17050234 (PMC12115743; doi:10.3390/toxins17050234)
Supplement: Supplementary file 1 [file toxins-17-00234-s001.zip]

Archive with 1 entries (1 files):
- toxins-3470581-supplementary.xlsx
