# Supplementary material for: Development and Preclinical Testing of a Novel Neurodenervant in the Rat: C3 Transferase Mitigates Botulinum Toxin’s Adverse Effects on Muscle Mechanics
Source: Toxins (Basel). 2025 May 9;17(5):234. doi: 10.3390/toxins17050234 (PMC12115743; doi:10.3390/toxins17050234)
Supplement: Supplementary file 1 [file toxins-17-00234-s001.zip › toxins-3470581-supplementary.xlsx]

## Sheet: Description
Supporting Material: Experimental Data
Development and Preclinical Testing of a Novel Neurodenervant in the Rat: C3 Transferase Mitigates Botulinum Toxin’s Adverse Effects on Muscle Mechanics
by Cemre Su Kaya Keles, Zeynep D. Akdeniz Dogan, and Can A. Yucesoy
submitted to Toxins
This Excel-Sheet contains the measurements from 2 separate experiments showing (i) muscle mechanical and (ii) muscle structural data.
	(1) Study 1
		Tested muscle: Tibialis anterior
		Tested animal groups: Control vs. C3 + BTX-A
		Tested parameters:
			MUSCLE MECHANICS: (i) Passive muscle force, (ii) Active muscle force, and (iii) Muscle length range of active force exertion
	(2) Study 2
		Tested muscle: Tibialis anterior
		Tested animal groups: Control vs. C3
		Tested parameters:
			MUSCLE MECHANICS: (i) Passive muscle force, (ii) Active muscle force, and (iii) Muscle length range of active force exertion
			MUSCLE STRUCTURE: (i) Muscle mass, and (ii) Collagen content
Note:	In Study 2, muscle mechanics and structure analyses for the Control group were conducted on two distinct groups, whereas mechanical and structural data for the C3 group were obtained from the same animals.
Note:	The TA length range of active force exertion (lrange) was determined as the range between the active slack length and the length at which maximum force is measured (optimal length).
	The TA length, denoted by '0', represents its optimal length, while the remaining values indicate deviations from this reference point (e.g., -2 signifies a length 2 mm shorter than the optimal, whereas 2 denotes a length 2 mm longer than the optimal).

## Sheet: Muscle Mechanics
	CONTROL GROUP											C3 + BTX-A GROUP											C3 GROUP
		PASSIVE FORCES (N)											PASSIVE FORCES (N)											PASSIVE FORCES (N)
	TA length	Control rat 1	Control rat 2	Control rat 3	Control rat 4	Control rat 5	Control rat 6	Control rat 7	Mean	STD		TA length	Exp rat 1	Exp rat 2	Exp rat 3	Exp rat 4	Exp rat 5	Exp rat 6	Exp rat 7	Mean	STD		TA length	Exp rat 1	Exp rat 2	Exp rat 3	Exp rat 4	Exp rat 5	Exp rat 6		Mean	STD
	-13	0	0	0	0	0.0375809	0	0.0208643	0.00834931	0.0150536		-13	0	0.00502967	0	0	0	0	0	0.000718524	0.00190104		-13	0	0	0.0178133	0	0	0		0.00296888	0.00727224
	-12	0	0	0.000441861	0.00018419	0.0448762	0	0.0246224	0.0100178	0.0178786		-12	0	0.00945108	0	0	0	0	0	0.00135015	0.00357217		-12	0	0	0.0168388	0	0	0		0.00280647	0.00687443
	-11	0.00333524	0	0.000764967	0.000324745	0.0535878	0	0.0290574	0.0124386	0.0209951		-11	0	0.0138725	0	0	0	0	0	0.00198178	0.00524331		-11	0	0	0.0243201	0	0	0.0177756		0.00701595	0.0110643
	-10	0.00471782	0	0.00127179	0.000572558	0.0639904	0.0144009	0.0342912	0.017035	0.0240518		-10	0	0.0184378	0.015657	0	0	0	0.00695654	0.00586447	0.00809055		-10	0	0	0.0354029	0	0.0146175	0.0238925		0.0123188	0.0150158
	-9	0.00667353	0.000911236	0.0021144	0.00100948	0.0764125	0.0238259	0.0404677	0.0216307	0.0283426		-9	0	0.0224275	0.0740491	0.0332499	0.0161938	0	0.0400338	0.0265649	0.0258744		-9	0.0164919	0	0.0466358	0	0.0566507	0.0321141		0.0253154	0.0238423
	-8	0.00943996	0.00158278	0.00351528	0.00177981	0.0912459	0.0315721	0.0477567	0.0266989	0.033468		-8	0.0077858	0.0272806	0.102072	0.012695	0.0431086	0.00598207	0.0701405	0.0384378	0.0361854		-8	0.0402157	0.00532751	0.0559705	0.0319969	0.104973	0.043165		0.0469415	0.0330569
	-7	0.0133532	0.00274922	0.00584429	0.00313799	0.108959	0.0418365	0.0563587	0.033177	0.0394198		-7	0.013332	0.0331838	0.108317	0.0168215	0.0673549	0.0164692	0.0893027	0.0492544	0.0389344		-7	0.060884	0.015195	0.0627612	0.0667514	0.151653	0.0580186		0.0692106	0.0446245
	-6	0.0188885	0.00477529	0.00971637	0.00553259	0.13011	0.0554381	0.06651	0.0415673	0.0462518		-6	0.031676	0.0403645	0.101374	0.0318222	0.0830048	0.0228073	0.0942376	0.0578981	0.0335346		-6	0.0734817	0.0353163	0.067765	0.0906453	0.192696	0.0779835		0.089648	0.0537552
	-5	0.0267185	0.00829448	0.0161539	0.00975452	0.155368	0.0734618	0.0784897	0.0526058	0.05395		-5	0.0485859	0.0490989	0.0898344	0.0488978	0.0881067	0.0353689	0.0863537	0.0637495	0.0232925		-5	0.0775935	0.0584817	0.0731417	0.0979169	0.228044	0.104819		0.106666	0.0618117
	-4	0.0377943	0.0144072	0.0268564	0.0171982	0.185529	0.0973452	0.0926273	0.0673939	0.0623648		-4	0.0563304	0.0597234	0.0822888	0.0642572	0.0846849	0.048041	0.0717502	0.0667251	0.0135542		-4	0.0774038	0.0835058	0.0824541	0.0893942	0.261578	0.140888		0.122537	0.0720205
	-3	0.0534614	0.0250247	0.0446499	0.0303222	0.221544	0.128993	0.109311	0.0876153	0.0711013		-3	0.0536792	0.0726469	0.0873278	0.0791176	0.0787403	0.058729	0.0612177	0.0702084	0.0124967		-3	0.0816969	0.115227	0.100668	0.0724941	0.301116	0.189369		0.143428	0.0876837
	-2	0.0756232	0.0434668	0.0742323	0.0534611	0.264551	0.170931	0.129	0.115895	0.0793733		-2	0.0459031	0.0883669	0.113542	0.0997043	0.0802493	0.069357	0.0702379	0.0810516	0.0221617		-2	0.103857	0.164509	0.134151	0.0612234	0.358412	0.254533		0.179448	0.109208
	-1	0.106972	0.0755001	0.123414	0.0942573	0.315906	0.226503	0.152236	0.156398	0.0859377		-1	0.0447732	0.107489	0.169523	0.137251	0.103165	0.0858677	0.118984	0.109579	0.0392747		-1	0.161867	0.248238	0.190674	0.0761781	0.44916	0.342121		0.244706	0.133781
	0	0.151315	0.131141	0.205181	0.166185	0.377231	0.300142	0.179657	0.215836	0.0897959		0	0.0685621	0.130748	0.263861	0.207998	0.165417	0.118222	0.232318	0.169589	0.0691237		0	0.278311	0.389326	0.279412	0.144544	0.59299	0.45985		0.357405	0.1579
	1	0.214041	0.227786	0.341122	0.293001	0.450461	0.397722	0.212016	0.305164	0.094944		1	0.142043	0.15904	0.405147	0.333197	0.288909	0.180401	0.439797	0.278362	0.120879		1	0.480371	0.616708	0.410941	0.300095	0.813468	0.618089		0.539946	0.181402
	2	0.302769	0.383476	0.567129	0.516591	0.537906	0.527026	0.250205	0.440729	0.127301		2	0.296489	0.192823	0.601971	0.539104	0.499524	0.290401	0.775666	0.456568	0.205921		2	0.799832	0.965344	0.538616	0.583197	1.1381	0.830782		0.809312	0.226894
		ACTIVE FORCES (N)											ACTIVE FORCES (N)											ACTIVE FORCES (N)
	TA length	Control rat 1	Control rat 2	Control rat 3	Control rat 4	Control rat 5	Control rat 6	Control rat 7	Mean	STD		TA length	Exp rat 1	Exp rat 2	Exp rat 3	Exp rat 4	Exp rat 5	Exp rat 6	Exp rat 7	Mean	STD		TA length	Exp rat 1	Exp rat 2	Exp rat 3	Exp rat 4	Exp rat 5	Exp rat 6		Mean	STD
	-13	0	0	0	0	0	0	0	0	0		-13	0	0	0	0	0	0	0	0	0		-13	0	0	0	0	0	0		0	0
	-12	0	0	0	0.0200932	0.557023	0	0.11081	0.0982751	0.206297		-12	0	0	0	0	0	0	0.0851972	0.012171	0.0322015		-12	0	0	0.204924	0	0.131424	0		0.056058	0.0899013
	-11	0	0	0.185831	0.168357	1.49271	0	0.823056	0.381423	0.570104		-11	0	0	0	0	0.206144	0	0.694707	0.128693	0.261145		-11	0.176084	0	0.897922	0.161307	0.679257	0.0925828		0.334525	0.363815
	-10	0.226756	0	0.429022	0.657002	2.63174	0	1.61418	0.794099	0.981885		-10	0	0.0642137	0.0501886	0	0.741407	0	1.57839	0.347742	0.605689		-10	0.920691	0	1.84192	1.01622	1.46501	0.871967		1.0193	0.623824
	-9	0.89104	0	0.865787	1.46722	3.87075	0.104615	2.45737	1.37954	1.37881		-9	0	0.32138	0.512474	0	1.46157	0	2.63143	0.703838	0.996565		-9	2.0145	0	2.93442	2.14214	2.39453	1.62588		1.85191	1.00574
	-8	1.78771	0.169462	1.64652	2.50944	5.12197	0.420038	3.32583	2.14014	1.71483		-8	0.378376	0.698182	1.12809	0.0085549	2.30216	0	3.76244	1.18254	1.38866		-8	3.3166	0.491109	4.08655	3.42318	3.38625	2.3455		2.84153	1.27917
	-7	2.79861	0.72776	2.80722	3.69893	6.31321	0.72186	4.19269	3.03718	1.97101		-7	1.02182	1.14205	1.84951	0.23567	3.20387	0.1138	4.8934	1.78002	1.72571		-7	4.7047	1.33249	5.22315	4.75822	4.37116	3.02173		3.90191	1.46426
	-6	3.82451	1.54069	4.2937	4.95572	7.38778	1.00481	5.03107	4.00547	2.18288		-6	1.7621	1.60763	2.62918	0.591779	4.11265	0.729254	5.95968	2.48461	1.9452		-6	6.07506	2.35303	6.28271	6.0609	5.29286	3.64517		4.95162	1.60252
	-5	4.7851	2.49636	5.98564	6.20444	8.30458	1.26334	5.81405	4.97907	2.39023		-5	2.51013	2.05677	3.41956	1.00499	4.97964	1.55831	6.91005	3.20564	2.09267		-5	7.34258	3.41489	7.21737	7.25969	6.10749	4.20595		5.92466	1.71757
	-4	5.61888	3.48943	7.72063	7.3741	9.03798	1.49156	6.51463	5.89246	2.61522		-4	3.19483	2.45852	4.17311	1.41598	5.76118	2.41269	7.70669	3.87472	2.19782		-4	8.44073	4.40648	7.99297	8.2978	6.7838	4.6936		6.76923	1.81764
	-3	6.28302	4.42077	9.31798	8.39756	9.57786	1.68311	7.10577	6.68372	2.84951		-3	3.76314	2.7891	4.8423	1.77805	6.41884	3.15503	8.32516	4.4388	2.27643		-3	9.32157	5.24244	8.58901	9.13327	7.3031	5.09684		7.4477	1.90083
	-2	6.75325	5.19687	10.6022	9.21079	9.92952	1.83101	7.56038	7.29772	3.05968		-2	4.18	3.03191	5.37957	2.05706	6.9194	3.69889	8.7544	4.86018	2.33404		-2	9.95577	5.86368	8.99863	9.73888	7.6593	5.40329		7.93659	1.96187
	-1	7.0236	5.72882	11.4262	9.75139	10.1137	1.92746	7.85126	7.68892	3.20432		-1	4.42838	3.17749	5.73738	2.23146	7.23483	4.00877	8.99676	5.11644	2.37041		-1	10.3326	6.23738	9.22867	10.1022	7.85885	5.5991		8.22647	1.99766
	0	7.10605	5.93047	11.6931	9.95608	10.1666	1.96357	7.95111	7.82385	3.25231		0	4.50923	3.2235	5.86821	2.2923	7.34233	4.10008	9.06798	5.20052	2.38207		0	10.4599	6.35694	9.29963	10.2257	7.92082	5.66846		8.3219	2.01067
	1	7.03012	5.71531	11.3777	9.75627	10.1395	1.92902	7.83253	7.68292	3.19927		1	4.44156	3.1747	5.72449	2.24321	7.22431	4.03914	8.9972	5.12066	2.36343		1	10.3641	6.24203	9.24567	10.1264	7.87684	5.59288		8.24132	2.0106
	2	6.84218	5.06229	10.5443	9.07017	10.0993	1.81156	7.46798	7.2711	3.07834		2	4.26234	3.04957	5.2587	2.10041	6.86838	3.94322	8.82694	4.90137	2.30968		2	10.0902	5.93857	9.19862	9.83631	7.77111	5.35033		8.03086	2.02459
									Mean	STD										Mean	STD										Mean	STD
	lrange (mm):	10.6	8.7	11.7	12.2	12.9	9.4	12.2	11.1	1.57692		lrange (mm):	8.9	10.3	10.2	8.1	11.7	7.4	12.3	9.84286	1.81279		lrange (mm):	11.5	9	12.5	11.3	12.5	11.2		11.3333	1.28167

## Sheet: Muscle Structure
	CONTROL GROUP											C3 GROUP
	ANIMAL MASS (g)											ANIMAL MASS (g)
		Control rat A	Control rat B	Control rat C	Control rat D	Control rat E	Control rat F	Mean	STD				Exp rat A	Exp rat B	Exp rat C	Exp rat D	Exp rat E	Exp rat F	Mean	STD
	at the time of injection	400	364	396	328	422	426	389.333	37.3452			at the time of injection	340	434	474	458	428	385	419.833	49.487
	at the time of the experiment	416	370	421	452	390	377	404.333	31.0398			at the time of the experiment	451	436	485	466	448	400	447.667	28.8074
	TA MUSCLE MASS (mg)											TA MUSCLE MASS (g)
		Control rat A	Control rat B	Control rat C	Control rat D	Control rat E	Control rat F	Mean	STD				Exp rat A	Exp rat B	Exp rat C	Exp rat D	Exp rat E	Exp rat F	Mean	STD
		640	680	680	680	610	580	645	42.7785				740	780	870	800	780	510	746.667	123.558
	RELATIVE TA MUSCLE MASS (mg muscle/g body mass)											RELATIVE TA MUSCLE MASS (mg muscle/g body mass)
		Control rat A	Control rat B	Control rat C	Control rat D	Control rat E	Control rat F	Mean	STD				Exp rat A	Exp rat B	Exp rat C	Exp rat D	Exp rat E	Exp rat F	Mean	STD
		1.53846	1.83784	1.6152	1.50442	1.5641	1.53846	1.59975	0.122307				1.6408	1.78899	1.79381	1.71674	1.74107	1.275	1.6594	0.196432
	TA COLLAGEN CONTENT (µg/mg muscle)											TA COLLAGEN CONTENT (µg/mg muscle)
		Control rat A	Control rat B	Control rat C	Control rat D	Control rat E	Control rat F	Mean	STD				Exp rat A	Exp rat B	Exp rat C	Exp rat D	Exp rat E	Exp rat F	Mean	STD
		8.92868	9.17163	8.29091	7.22798	3.49251	7.83537	7.49118	2.0836				5.11729	6.39281	5.83097	4.37323	7.19761	7.56204	6.07899	1.22027
